# Supplementary material for: Structural basis for a nucleoporin exportin complex between RanBP2, SUMO1-RanGAP1, the E2 Ubc9, Crm1 and the Ran GTPase
Source: Nat Commun. 2025 Jul 11;16:6403. doi: 10.1038/s41467-025-61694-1 (PMC12246119; doi:10.1038/s41467-025-61694-1)
Supplement: Supplementary file 4 — Source Data [file 41467_2025_61694_MOESM4_ESM.xlsx]

## Sheet: Fig. 6C,D,G full blots
Source Data for Figure 6 - Full Western blots for panels shown in Fig. 6C, D, and G.

## Sheet: Fig. 6F stats
	Fig. 6F statistics from Prism
	Kruskal-Wallis test
	P value	<0.0001
	Exact or approximate P value?	Approximate
	P value summary	****
	Do the medians vary signif. (P < 0.05)?	Yes
	Number of groups	6
	Kruskal-Wallis statistic	255.5
	Dunn's multiple comparisons test	Mean rank diff.	Significant?	Summary	Adjusted P Value
	WT RPE1 (no LMB) vs. RanGAP1Δ5-17 clone 1 (no LMB)	-194.1	Yes	****	<0.0001
	WT RPE1 (no LMB) vs. WT RPE1 (LMB)	-233.9	Yes	****	<0.0001
	WT RPE1 (no LMB) vs. RanGAP1Δ5-17 clone 1 (LMB)	-276.1	Yes	****	<0.0001
	WT RPE1 (no LMB) vs. RanGAP1Δ5-17 clone 2 (no LMB)	-152.4	Yes	****	<0.0001
	WT RPE1 (no LMB) vs. RanGAP1Δ5-17 clone 2 (LMB)	-282.8	Yes	****	<0.0001
	RanGAP1Δ5-17 clone 1 (no LMB) vs. WT RPE1 (LMB)	-39.79	No	ns	>0.9999
	RanGAP1Δ5-17 clone 1 (no LMB) vs. RanGAP1Δ5-17 clone 1 (LMB)	-81.98	Yes	**	0.0057
	RanGAP1Δ5-17 clone 1 (no LMB) vs. RanGAP1Δ5-17 clone 2 (no LMB)	41.77	No	ns	0.973
	RanGAP1Δ5-17 clone 1 (no LMB) vs. RanGAP1Δ5-17 clone 2 (LMB)	-88.61	Yes	**	0.0036
	WT RPE1 (LMB) vs. RanGAP1Δ5-17 clone 1 (LMB)	-42.2	No	ns	>0.9999
	WT RPE1 (LMB) vs. RanGAP1Δ5-17 clone 2 (no LMB)	81.55	Yes	**	0.0069
	WT RPE1 (LMB) vs. RanGAP1Δ5-17 clone 2 (LMB)	-48.83	No	ns	0.7302
	RanGAP1Δ5-17 clone 1 (LMB) vs. RanGAP1Δ5-17 clone 2 (no LMB)	123.7	Yes	****	<0.0001
	RanGAP1Δ5-17 clone 1 (LMB) vs. RanGAP1Δ5-17 clone 2 (LMB)	-6.634	No	ns	>0.9999
	RanGAP1Δ5-17 clone 2 (no LMB) vs. RanGAP1Δ5-17 clone 2 (LMB)	-130.4	Yes	****	<0.0001
	Test details	Mean rank 1	Mean rank 2	Mean rank diff.	n1	n2	Z
	WT RPE1 (no LMB) vs. RanGAP1Δ5-17 clone 1 (no LMB)	76.12	270.3	-194.1	110	73	8.848
	WT RPE1 (no LMB) vs. WT RPE1 (LMB)	76.12	310	-233.9	110	66	10.34
	WT RPE1 (no LMB) vs. RanGAP1Δ5-17 clone 1 (LMB)	76.12	352.2	-276.1	110	87	13.24
	WT RPE1 (no LMB) vs. RanGAP1Δ5-17 clone 2 (no LMB)	76.12	228.5	-152.4	110	95	7.485
	WT RPE1 (no LMB) vs. RanGAP1Δ5-17 clone 2 (LMB)	76.12	358.9	-282.8	110	72	12.83
	RanGAP1Δ5-17 clone 1 (no LMB) vs. WT RPE1 (LMB)	270.3	310	-39.79	73	66	1.612
	RanGAP1Δ5-17 clone 1 (no LMB) vs. RanGAP1Δ5-17 clone 1 (LMB)	270.3	352.2	-81.98	73	87	3.554
	RanGAP1Δ5-17 clone 1 (no LMB) vs. RanGAP1Δ5-17 clone 2 (no LMB)	270.3	228.5	41.77	73	95	1.846
	RanGAP1Δ5-17 clone 1 (no LMB) vs. RanGAP1Δ5-17 clone 2 (LMB)	270.3	358.9	-88.61	73	72	3.671
	WT RPE1 (LMB) vs. RanGAP1Δ5-17 clone 1 (LMB)	310	352.2	-42.2	66	87	1.778
	WT RPE1 (LMB) vs. RanGAP1Δ5-17 clone 2 (no LMB)	310	228.5	81.55	66	95	3.501
	WT RPE1 (LMB) vs. RanGAP1Δ5-17 clone 2 (LMB)	310	358.9	-48.83	66	72	1.971
	RanGAP1Δ5-17 clone 1 (LMB) vs. RanGAP1Δ5-17 clone 2 (no LMB)	352.2	228.5	123.7	87	95	5.737
	RanGAP1Δ5-17 clone 1 (LMB) vs. RanGAP1Δ5-17 clone 2 (LMB)	352.2	358.9	-6.634	87	72	0.2865
	RanGAP1Δ5-17 clone 2 (no LMB) vs. RanGAP1Δ5-17 clone 2 (LMB)	228.5	358.9	-130.4	95	72	5.741

## Sheet: Fig. 6H stats
	Fig. 6H statistics from Prism
	Kruskal-Wallis test
	P value	<0.0001
	Exact or approximate P value?	Approximate
	P value summary	****
	Do the medians vary signif. (P < 0.05)?	Yes
	Number of groups	6
	Kruskal-Wallis statistic	151.4
	Dunn's multiple comparisons test	Mean rank diff.	Significant?	Summary	Adjusted P Value
	WT RPE1 (no LMB) vs. RanGAP1Δ5-17 clone 1 (no LMB)	221.2	Yes	****	<0.0001
	WT RPE1 (no LMB) vs. WT RPE1 (LMB)	195.9	Yes	****	<0.0001
	WT RPE1 (no LMB) vs. RanGAP1Δ5-17 clone 1 (LMB)	159.1	Yes	****	<0.0001
	WT RPE1 (no LMB) vs. RanGAP1Δ5-17 clone 2 (no LMB)	222.1	Yes	****	<0.0001
	WT RPE1 (no LMB) vs. RanGAP1Δ5-17 clone 2 (LMB)	180.2	Yes	****	<0.0001
	RanGAP1Δ5-17 clone 1 (no LMB) vs. WT RPE1 (LMB)	-25.34	No	ns	>0.9999
	RanGAP1Δ5-17 clone 1 (no LMB) vs. RanGAP1Δ5-17 clone 1 (LMB)	-62.07	No	ns	0.1038
	RanGAP1Δ5-17 clone 1 (no LMB) vs. RanGAP1Δ5-17 clone 2 (no LMB)	0.9482	No	ns	>0.9999
	RanGAP1Δ5-17 clone 1 (no LMB) vs. RanGAP1Δ5-17 clone 2 (LMB)	-41	No	ns	>0.9999
	WT RPE1 (LMB) vs. RanGAP1Δ5-17 clone 1 (LMB)	-36.73	No	ns	>0.9999
	WT RPE1 (LMB) vs. RanGAP1Δ5-17 clone 2 (no LMB)	26.29	No	ns	>0.9999
	WT RPE1 (LMB) vs. RanGAP1Δ5-17 clone 2 (LMB)	-15.66	No	ns	>0.9999
	RanGAP1Δ5-17 clone 1 (LMB) vs. RanGAP1Δ5-17 clone 2 (no LMB)	63.02	No	ns	0.1661
	RanGAP1Δ5-17 clone 1 (LMB) vs. RanGAP1Δ5-17 clone 2 (LMB)	21.08	No	ns	>0.9999
	RanGAP1Δ5-17 clone 2 (no LMB) vs. RanGAP1Δ5-17 clone 2 (LMB)	-41.94	No	ns	>0.9999
	Test details	Mean rank 1	Mean rank 2	Mean rank diff.	n1	n2	Z
	WT RPE1 (no LMB) vs. RanGAP1Δ5-17 clone 1 (no LMB)	431.4	210.2	221.2	112	119	10.65
	WT RPE1 (no LMB) vs. WT RPE1 (LMB)	431.4	235.6	195.9	112	80	8.481
	WT RPE1 (no LMB) vs. RanGAP1Δ5-17 clone 1 (LMB)	431.4	272.3	159.1	112	78	6.84
	WT RPE1 (no LMB) vs. RanGAP1Δ5-17 clone 2 (no LMB)	431.4	209.3	222.1	112	84	9.756
	WT RPE1 (no LMB) vs. RanGAP1Δ5-17 clone 2 (LMB)	431.4	251.2	180.2	112	73	7.594
	RanGAP1Δ5-17 clone 1 (no LMB) vs. WT RPE1 (LMB)	210.2	235.6	-25.34	119	80	1.111
	RanGAP1Δ5-17 clone 1 (no LMB) vs. RanGAP1Δ5-17 clone 1 (LMB)	210.2	272.3	-62.07	119	78	2.701
	RanGAP1Δ5-17 clone 1 (no LMB) vs. RanGAP1Δ5-17 clone 2 (no LMB)	210.2	209.3	0.9482	119	84	0.04218
	RanGAP1Δ5-17 clone 1 (no LMB) vs. RanGAP1Δ5-17 clone 2 (LMB)	210.2	251.2	-41	119	73	1.748
	WT RPE1 (LMB) vs. RanGAP1Δ5-17 clone 1 (LMB)	235.6	272.3	-36.73	80	78	1.463
	WT RPE1 (LMB) vs. RanGAP1Δ5-17 clone 2 (no LMB)	235.6	209.3	26.29	80	84	1.067
	WT RPE1 (LMB) vs. RanGAP1Δ5-17 clone 2 (LMB)	235.6	251.2	-15.66	80	73	0.6131
	RanGAP1Δ5-17 clone 1 (LMB) vs. RanGAP1Δ5-17 clone 2 (no LMB)	272.3	209.3	63.02	78	84	2.54
	RanGAP1Δ5-17 clone 1 (LMB) vs. RanGAP1Δ5-17 clone 2 (LMB)	272.3	251.2	21.08	78	73	0.8204
	RanGAP1Δ5-17 clone 2 (no LMB) vs. RanGAP1Δ5-17 clone 2 (LMB)	209.3	251.2	-41.94	84	73	1.662

## Sheet: Fig. 7 full gels and replicates
Source Data for Figure 7
(A) and (B) Full gels and associated replicates of data shown in Fig. 7D and F and quantified in 7E and G
(C) Individual reagents used in SUMOylation assays - (1) Ubc9 (SUMO E2)
(2) SAE1/SAE21-549 (SUMO E1ΔC) (3) SUMO2A2C-Alexa488 (4) RanBP2RBD3-4
(5) RanBP2RBD3-4/ΔIR1(I/II) (6) RandBP2RBD3-4/ΔIR2(I/II)
(7) SUMO1-RanGAP1WT (8) SUMO1-RanGAP1ΔN18 (9) Incenp1-58-Survivin-Borealin (10) Crm1 (11) RCC1 (12) RanQ69L(GTP) (13) RanWT

## Sheet: Supplementary Fig. 5D stats
	Extended Data Fig. 5D statistics from Prism
	Kruskal-Wallis test
	P value	<0.0001
	Exact or approximate P value?	Approximate
	P value summary	****
	Do the medians vary signif. (P < 0.05)?	Yes
	Number of groups	4
	Kruskal-Wallis statistic	77.46
	Dunn's multiple comparisons test	Mean rank diff.	Significant?	Summary	Adjusted P Value
	WT RPE1 (no LMB) vs. RanGAP1Δ5-17 clone 1 (no LMB)	1.088	No	ns	>0.9999
	WT RPE1 (no LMB) vs. WT RPE1 (LMB)	-74.86	Yes	****	<0.0001
	WT RPE1 (no LMB) vs. RanGAP1Δ5-17 clone 1 (LMB)	-72.98	Yes	****	<0.0001
	RanGAP1Δ5-17 clone 1 (no LMB) vs. WT RPE1 (LMB)	-75.95	Yes	****	<0.0001
	RanGAP1Δ5-17 clone 1 (no LMB) vs. RanGAP1Δ5-17 clone 1 (LMB)	-74.07	Yes	****	<0.0001
	WT RPE1 (LMB) vs. RanGAP1Δ5-17 clone 1 (LMB)	1.882	No	ns	>0.9999
	Test details	Mean rank 1	Mean rank 2	Mean rank diff.	n1	n2	Z
	WT RPE1 (no LMB) vs. RanGAP1Δ5-17 clone 1 (no LMB)	63.34	62.25	1.088	65	56	0.1265
	WT RPE1 (no LMB) vs. WT RPE1 (LMB)	63.34	138.2	-74.86	65	20	6.203
	WT RPE1 (no LMB) vs. RanGAP1Δ5-17 clone 1 (LMB)	63.34	136.3	-72.98	65	22	6.269
	RanGAP1Δ5-17 clone 1 (no LMB) vs. WT RPE1 (LMB)	62.25	138.2	-75.95	56	20	6.177
	RanGAP1Δ5-17 clone 1 (no LMB) vs. RanGAP1Δ5-17 clone 1 (LMB)	62.25	136.3	-74.07	56	22	6.237
	WT RPE1 (LMB) vs. RanGAP1Δ5-17 clone 1 (LMB)	138.2	136.3	1.882	20	22	0.129

## Sheet: Supplementary Fig. 5E stats
	Extended Data Fig. 5E statistics from Prism
	Kruskal-Wallis test
	P value	0.1047
	Exact or approximate P value?	Approximate
	P value summary	ns
	Do the medians vary signif. (P < 0.05)?	No
	Number of groups	4
	Kruskal-Wallis statistic	6.147
	Dunn's multiple comparisons test	Mean rank diff.	Significant?	Summary	Adjusted P Value
	WT RPE1 (no LMB) vs. RanGAP1Δ5-17 clone 1 (no LMB)	6.073	No	ns	>0.9999
	WT RPE1 (no LMB) vs. WT RPE1 (LMB)	-23.38	No	ns	0.316
	WT RPE1 (no LMB) vs. RanGAP1Δ5-17 clone 1 (LMB)	-7.421	No	ns	>0.9999
	RanGAP1Δ5-17 clone 1 (no LMB) vs. WT RPE1 (LMB)	-29.46	No	ns	0.0995
	RanGAP1Δ5-17 clone 1 (no LMB) vs. RanGAP1Δ5-17 clone 1 (LMB)	-13.49	No	ns	>0.9999
	WT RPE1 (LMB) vs. RanGAP1Δ5-17 clone 1 (LMB)	15.96	No	ns	>0.9999
	Test details	Mean rank 1	Mean rank 2	Mean rank diff.	n1	n2	Z
	WT RPE1 (no LMB) vs. RanGAP1Δ5-17 clone 1 (no LMB)	80.22	74.14	6.073	65	56	0.7057
	WT RPE1 (no LMB) vs. WT RPE1 (LMB)	80.22	103.6	-23.38	65	20	1.938
	WT RPE1 (no LMB) vs. RanGAP1Δ5-17 clone 1 (LMB)	80.22	87.64	-7.421	65	22	0.6374
	RanGAP1Δ5-17 clone 1 (no LMB) vs. WT RPE1 (LMB)	74.14	103.6	-29.46	56	20	2.396
	RanGAP1Δ5-17 clone 1 (no LMB) vs. RanGAP1Δ5-17 clone 1 (LMB)	74.14	87.64	-13.49	56	22	1.136
	WT RPE1 (LMB) vs. RanGAP1Δ5-17 clone 1 (LMB)	103.6	87.64	15.96	20	22	1.095
